# Supplementary material for: A Retrospective Study on the Status of Working Equids Admitted to an Equine Clinic in Cairo: Disease Prevalence and Associations between Physical Parameters and Outcome
Source: Animals (Basel). 2024 Mar 6;14(5):817. doi: 10.3390/ani14050817 (PMC10930472; doi:10.3390/ani14050817)
Supplement: Supplementary file 1 [file animals-14-00817-s001.zip]

Archive with 3 entries (3 files):
- Supplementary/Table S1.docx
- Supplementary/Table S2.docx
- Supplementary/Table S3.docx
